# Supplementary material for: Nanostructured Lipid Carriers Enable In Vivo Efficacy of Parthenolide in Schistosoma mansoni Infection
Source: Pharmaceutics. 2026 Jun 3;18(6):694. doi: 10.3390/pharmaceutics18060694 (PMC13306080; doi:10.3390/pharmaceutics18060694)
Supplement: Supplementary file 1 [file pharmaceutics-18-00694-s001.zip]

Archive with 1 entries (1 files):
- pharmaceutics-4315412-supplementary.pdf
